# Supplementary material for: Awareness of Shaken Baby Syndrome among Saudi Nursing Students: A Cross-Sectional Study
Source: Healthcare (Basel). 2024 Jun 15;12(12):1203. doi: 10.3390/healthcare12121203 (PMC11202830; doi:10.3390/healthcare12121203)
Supplement: Supplementary file 1 [file healthcare-12-01203-s001.zip]

Archive with 1 entries (1 files):
- healthcare-3010981-supplementary.pdf
